# Supplementary material for: Overexpression of Toxic Poly(Glycine-Alanine) Aggregates in Primary Neuronal Cultures Induces Time-Dependent Autophagic and Synaptic Alterations but Subtle Activity Impairments
Source: Cells. 2024 Aug 3;13(15):1300. doi: 10.3390/cells13151300 (PMC11311834; doi:10.3390/cells13151300)
Supplement: Supplementary file 1 [file cells-13-01300-s001.zip]

Archive with 1 entries (1 files):
- cells-3115693-supplementary.pdf
